# Supplementary material for: Pre-Analytical Sample Quality: Metabolite Ratios as an Intrinsic Marker for Prolonged Room Temperature Exposure of Serum Samples
Source: PLoS One. 2015 Mar 30;10(3):e0121495. doi: 10.1371/journal.pone.0121495 (PMC4379062; doi:10.1371/journal.pone.0121495)
Supplement: S1 Table — (XLS) [file pone.0121495.s003.xls]

## Sheet: table S1
Metabolite name	Short name	Short name (Kit 150p)	Molecule class	CV of pool samples	Proportion of measurements below LOD	Mean of reference samples	Standard deviation of reference samples	p-value of linear regression model			direction of change	p value of linear regression model
(light gray: metabolites that did not pass QC)								time	temperature	time:temperature		freeze-thaw
Carnitine	C0	C0	Acylcarnitine	0.0381947	0	39.5632	8.21511	0.525339	0.0929291	0.0656638		0.410323
Decanoylcarnitine	C10	C10	Acylcarnitine	0.0844175	0.00374532	0.366368	0.138042	0.62908	0.160131	0.0273999		0.0824862
Decenoylcarnitine	C10:1	C10:1	Acylcarnitine	0.0887165	0.719101
Decadienylcarnitine	C10:2	C10:2	Acylcarnitine	0.102439	0.0561798	0.0446842	0.00997805	0.578389	2e-05	0.17368	-	0.6076
Dodecanoylcarnitine	C12	C12	Acylcarnitine	0.103463	0.0187266	0.113842	0.0388634	0.2529	0.936898	0.968227		0.359864
Dodecanedioylcarnitine	C12-DC	C12-DC	Acylcarnitine	0.141421	1
Dodecenoylcarnitine	C12:1	C12:1	Acylcarnitine	0.106044	0.910112
Tetradecanoylcarnitine	C14	C14	Acylcarnitine	0.15406	0.187266	0.0508421	0.0136677	0.577867	0.730879	0.859399		0.225079
Tetradecenoylcarnitine	C14:1	C14:1	Acylcarnitine	0.108867	0	0.123316	0.0399695	0.390648	0.688598	0.203292		0.902069
Hydroxytetradecenoylcarnitine	C14:1-OH	C14:1-OH	Acylcarnitine	0.196398	0.569288
Tetradecadienylcarnitine	C14:2	C14:2	Acylcarnitine	0.126731	0	0.0373684	0.0139133	0.545695	0.0266245	0.0328999		0.670275
Hydroxytetradecadienylcarnitine	C14:2-OH	C14:2-OH	Acylcarnitine	0.275047	0.681648
Hexadecanoylcarnitine	C16	C16	Acylcarnitine	0.111504	0	0.110053	0.0195689	0.0135771	0.108477	0.745984		0.685773
Hydroxyhexadecanoylcarnitine	C16-OH	C16-OH	Acylcarnitine	0.414881	0.921348
Hexadecenoylcarnitine	C16:1	C16:1	Acylcarnitine	0.133278	0.700375
Hydroxyhexadecenoylcarnitine	C16:1-OH	C16:1-OH	Acylcarnitine	0.230211	1
Hexadecadienylcarnitine	C16:2	C16:2	Acylcarnitine	0.288503	0.363296
Hydroxyhexadecadienylcarnitine	C16:2-OH	C16:2-OH	Acylcarnitine	0.274141	0.981273
Octadecanoylcarnitine	C18	C18	Acylcarnitine	0.1856	0.00374532	0.0373684	0.00789663	0.62466	0.944574	0.908738		0.819059
Octadecenoylcarnitine	C18:1	C18:1	Acylcarnitine	0.133188	0	0.209947	0.0675397	0.841834	0.536069	0.0205709		0.892111
Hydroxyoctadecenoylcarnitine	C18:1-OH	C18:1-OH	Acylcarnitine	0.380205	0.973783
Octadecadienylcarnitine	C18:2	C18:2	Acylcarnitine	0.142943	0	0.0824737	0.0199036	0.59315	0.197755	0.251585		0.0417091
Acetylcarnitine	C2	C2	Acylcarnitine	0.0653338	0	6.88526	2.23708	0.215667	0.00556887	0.0119962		0.851253
Propionylcarnitine	C3	C3	Acylcarnitine	0.0790748	0	0.446579	0.184735	0.278717	0.0757904	0.0317647		0.547994
Malonylcarnitine (Hydroxybutyrylcarnitine)	C3-DC (C4-OH)	C3-DC (C4-OH)	Acylcarnitine	0.158756	0.269663	0.0426842	0.01212	0.983014	0.43278	0.630987		0.909522
Hydroxypropionylcarnitine	C3-OH	C3-OH	Acylcarnitine	0.497903	1
Propenoylcarnitine	C3:1	C3:1	Acylcarnitine	0.298269	0.992509
Butyrylcarnitine	C4	C4	Acylcarnitine	0.0820882	0	0.195526	0.0583784	0.44262	0.859652	0.278037		0.979616
Butenylcarnitine	C4:1	C4:1	Acylcarnitine	0.206793	0.861423
Valerylcarnitine	C5	C5	Acylcarnitine	0.130196	0	0.148	0.0428628	0.625678	0.216444	0.718205		0.689668
Glutarylcarnitine (Hydroxyhexanoylcarnitine)	C5-DC (C6-OH)	C5-DC (C6-OH)	Acylcarnitine	0.29397	0.992509
Methylglutarylcarnitine	C5-M-DC	C5-M-DC	Acylcarnitine	0.149766	1
Hydroxyvalerylcarnitine (Methylmalonylcarnitine)	C5-OH (C3-DC-M)	C5-OH (C3-DC-M)	Acylcarnitine	0.237735	0.940075
Tiglylcarnitine	C5:1	C5:1	Acylcarnitine	0.179682	1
Glutaconylcarnitine	C5:1-DC	C5:1-DC	Acylcarnitine	0.305455	0.891386
Hexanoylcarnitine (Fumarylcarnitine)	C6 (C4:1-DC)	C6 (C4:1-DC)	Acylcarnitine	0.0955494	0.23221	0.0819474	0.0249388	0.854088	0.511066	0.361372		0.796717
Hexenoylcarnitine	C6:1	C6:1	Acylcarnitine	0.261868	0.988764
Pimelylcarnitine	C7-DC	C7-DC	Acylcarnitine	0.15848	0.277154	0.0444737	0.0128598	0.0298317	0.0557794	0.0462626		0.416717
Octanoylcarnitine	C8	C8	Acylcarnitine	0.0839076	0.265918	0.232158	0.0813226	0.966833	0.117252	0.198221		0.848581
Octenoylcarnitine	C8:1	C8:1	Acylcarnitine	0.137243	0	0.0881579	0.0393182	0.777054	0.246198	0.0159381		0.688665
Nonaylcarnitine	C9	C9	Acylcarnitine	0.192269	0.0524345	0.0397368	0.0165926	0.666476	0.967629	0.888985		0.126006
Arginine	Arg	Arg	Amino acid	0.0882989	0	105.553	16.0704	0.0163855	1.05e-05	9.98e-05	+	0.0305619
Glutamine	Gln	Gln	Amino acid	0.0872432	0	617.684	61.3705	0.0615237	0.39364	0.0767252		0.336944
Glycine	Gly	Gly	Amino acid	0.0962692	0	251.316	41.3065	0.000154813	2.27e-10	1.5e-07	+	0.01609
Histidine	His	His	Amino acid	0.0951673	0	87.5632	9.76753	0.568473	0.00136776	0.0159419		0.10422
Methionine	Met	Met	Amino acid	0.101549	0	38.4421	6.428	0.746755	0.05235	0.0386807		0.0675301
Ornithine	Orn	Orn	Amino acid	0.0881531	0	67.9684	11.2648	0.0736172	5.96e-10	2.49e-07	+	0.532974
Phenylalanine	Phe	Phe	Amino acid	0.08853	0	62.4263	12.033	1.17e-07	4.87e-14	1.48e-12	+	0.012554
Proline	Pro	Pro	Amino acid	0.0661411	0	249.684	45.9227	0.723504	0.0663998	0.032043		0.601089
Serine	Ser	Ser	Amino acid	0.101662	0	115.863	16.9324	7.51e-07	3.58e-15	7.58e-14	+	0.0298575
Threonine	Thr	Thr	Amino acid	0.106753	0	115.447	19.4023	0.704057	0.000979559	0.00277827		0.31775
Tryptophan	Trp	Trp	Amino acid	0.0708093	0	86.7421	7.46758	0.283615	0.262522	0.0558589		0.261123
Tyrosine	Tyr	Tyr	Amino acid	0.0813775	0	78.6211	14.6652	0.823289	0.00610101	0.0102371		0.0329043
Valine	Val	Val	Amino acid	0.0905297	0	366.895	46.7165	0.463455	0.112986	0.0302479		0.163127
Leucine+Isoleucine	Leu+Ile	xLeu	Amino acid	0.0963054	0	248.158	30.6309	0.204424	6.41e-06	0.000692035	+	0.174674
Lysophosphatidylcholine LPC(14:0)	lysoPC(14:0)	lysoPC a C14:0	Glycerophospholipid	0.129982	0.404494	2.59316	0.683139	1.84e-09	6.32e-18	1.58e-24	+	0.192169
Lysophosphatidylcholine LPC(16:0)	lysoPC(16:0)	lysoPC a C16:0	Glycerophospholipid	0.0780012	0	93.6053	16.783	3.93e-24	1.65e-25	2.94e-51	+	0.163137
Lysophosphatidylcholine LPC(16:1)	lysoPC(16:1)	lysoPC a C16:1	Glycerophospholipid	0.0842211	0	3.07158	0.796662	1.24e-09	3.6e-18	2.02e-23	+	0.767422
Lysophosphatidylcholine LPC(17:0)	lysoPC(17:0)	lysoPC a C17:0	Glycerophospholipid	0.126854	0	1.53653	0.379641	2.32e-17	1.41e-21	1.17e-40	+	0.10267
Lysophosphatidylcholine LPC(18:0)	lysoPC(18:0)	lysoPC a C18:0	Glycerophospholipid	0.0792886	0	23.6737	4.78805	1.05e-25	1.09e-25	3.64e-53	+	0.0249374
Lysophosphatidylcholine LPC(18:1)	lysoPC(18:1)	lysoPC a C18:1	Glycerophospholipid	0.0785517	0	22.1789	4.71223	3.17e-10	1.9e-21	3.39e-31	+	0.226159
Lysophosphatidylcholine LPC(18:2)	lysoPC(18:2)	lysoPC a C18:2	Glycerophospholipid	0.0570451	0	33.8684	8.49569	0.786299	0.178335	0.26663		0.802403
Lysophosphatidylcholine LPC(20:0)	lysoPC(20:3)	lysoPC a C20:3	Glycerophospholipid	0.0975115	0	2.68684	0.844176	3.02e-05	8.71e-15	1.01e-14	+	0.768074
Lysophosphatidylcholine LPC(20:4)	lysoPC(20:4)	lysoPC a C20:4	Glycerophospholipid	0.0890008	0	7.23	1.27621	2.85e-05	6.38e-14	3.62e-17	+	0.424309
Lysophosphatidylcholine LPC(24:0)	lysoPC(24:0)	lysoPC a C24:0	Glycerophospholipid	0.308579	0.685393
Lysophosphatidylcholine LPC(26:0)	lysoPC(26:0)	lysoPC a 26:0	Glycerophospholipid	0.360523	0.262172
Lysophosphatidylcholine LPC(26:1)	lysoPC(26:1)	lysoPC a C26:1	Glycerophospholipid	0.0859238	1
Lysophosphatidylcholine LPC(28:0)	lysoPC(28:0)	lysoPC a C28:0	Glycerophospholipid	0.331131	0.423221
Lysophosphatidylcholine LPC(28:1)	lysoPC(28:1)	lysoPC a C28:1	Glycerophospholipid	0.282381	0.0187266
Lysophosphatidylcholine LPC(6:0)	lysoPC(6:0)	lysoPC a C6:0	Glycerophospholipid	0.602436	0.940075
Diacylphosphatidylcholine PC(24:0)	PC(24:0)	PC aa C24:0	Glycerophospholipid	0.460561	0.29588
Diacylphosphatidylcholine PC(26:0)	PC(26:0)	PC aa C26:0	Glycerophospholipid	0.33353	0.692884
Diacylphosphatidylcholine PC(28:1)	PC(28:1)	PC aa C28:1	Glycerophospholipid	0.0937172	0	2.22789	0.521809	0.35104	0.937645	0.135341		0.542718
Diacylphosphatidylcholine PC(30:0)	PC(30:0)	PC aa C30:0	Glycerophospholipid	0.0698063	0	3.69368	1.1082	0.0208316	3e-06	1.14e-05	-	0.585363
Diacylphosphatidylcholine PC(30:2)	PC(30:2)	PC aa C30:2	Glycerophospholipid	NA	0.996255
Diacylphosphatidylcholine PC(32:0)	PC(32:0)	PC aa C32:0	Glycerophospholipid	0.0634794	0	14.2474	2.18107	0.141458	5.7e-05	0.0149068	-	0.727631
Diacylphosphatidylcholine PC(32:1)	PC(32:1)	PC aa C32:1	Glycerophospholipid	0.0789492	0	18.6547	5.99087	7.8e-10	7.94e-12	7.34e-19	-	0.167934
Diacylphosphatidylcholine PC(32:2)	PC(32:2)	PC aa C32:2	Glycerophospholipid	0.0985896	0	3.25689	1.37578	0.00210567	4.52e-08	3.87e-09	-	0.653031
Diacylphosphatidylcholine PC(32:3)	PC(32:3)	PC aa C32:3	Glycerophospholipid	0.116247	0	0.458842	0.102761	0.0141003	0.00458455	0.121722		0.916629
Diacylphosphatidylcholine PC(34:1)	PC(34:1)	PC aa C34:1	Glycerophospholipid	0.0667054	0	247.421	53.5644	0.0558392	0.000454113	0.0140916		0.937708
Diacylphosphatidylcholine PC(34:2)	PC(34:2)	PC aa C34:2	Glycerophospholipid	0.0763821	0	524.105	101.942	0.00450179	4.72e-06	7.78e-05	-	0.735101
Diacylphosphatidylcholine PC(34:3)	PC(34:3)	PC aa C34:3	Glycerophospholipid	0.0743742	0	19.0053	4.12344	4.75e-05	1.04e-10	3.11e-11	-	0.415469
Diacylphosphatidylcholine PC(34:4)	PC(34:4)	PC aa C34:4	Glycerophospholipid	0.0848058	0	1.85758	0.535367	0.00772454	1.61e-05	0.00390891	-	0.932708
Diacylphosphatidylcholine PC(36:0)	PC(36:0)	PC aa C36:0	Glycerophospholipid	0.0818294	0	3.12421	0.717103	0.864235	0.375949	0.972116		0.430326
Diacylphosphatidylcholine PC(36:1)	PC(36:1)	PC aa C36:1	Glycerophospholipid	0.0831152	0	38.3211	9.03835	0.569811	0.0903166	0.432051		0.40755
Diacylphosphatidylcholine PC(36:2)	PC(36:2)	PC aa C36:2	Glycerophospholipid	0.0645498	0	272.158	59.1291	0.00888673	0.000205161	0.00708186		0.806689
Diacylphosphatidylcholine PC(36:3)	PC(36:3)	PC aa C36:3	Glycerophospholipid	0.0645391	0	164.526	35.7792	0.0348676	0.00852895	0.0269619		0.669225
Diacylphosphatidylcholine PC(36:4)	PC(36:4)	PC aa C36:4	Glycerophospholipid	0.0659375	0	230.158	36.8424	0.0934098	0.00559519	0.0305956		0.532629
Diacylphosphatidylcholine PC(36:5)	PC(36:5)	PC aa C36:5	Glycerophospholipid	0.0718621	0	26.1158	6.82278	0.00935292	6.17e-05	0.00128182	-	0.964593
Diacylphosphatidylcholine PC(36:6)	PC(36:6)	PC aa C36:6	Glycerophospholipid	0.103346	0	0.754474	0.241484	0.0822977	0.0985677	0.440836		0.769329
Diacylphosphatidylcholine PC(38:0)	PC(38:0)	PC aa C38:0	Glycerophospholipid	0.0758368	0	2.86158	0.707863	0.951897	0.984572	0.194902		0.878379
Diacylphosphatidylcholine PC(38:1)	PC(38:1)	PC aa C38:1	Glycerophospholipid	0.181174	0	1.42584	0.372888	0.17497	0.555895	0.300019		0.920918
Diacylphosphatidylcholine PC(38:3)	PC(38:3)	PC aa C38:3	Glycerophospholipid	0.0630383	0	42.1053	11.0183	0.863082	0.841257	0.470304		0.901075
Diacylphosphatidylcholine PC(38:4)	PC(38:4)	PC aa C38:4	Glycerophospholipid	0.0646119	0	89.8474	13.7673	0.161804	0.332387	0.752674		0.368091
Diacylphosphatidylcholine PC(38:5)	PC(38:5)	PC aa C38:5	Glycerophospholipid	0.0650179	0	51.7684	8.957	0.271974	0.775278	0.180478		0.59155
Diacylphosphatidylcholine PC(38:6)	PC(38:6)	PC aa C38:6	Glycerophospholipid	0.0774649	0	67.2895	17.1705	0.332708	0.651152	0.655976		0.435182
Diacylphosphatidylcholine PC(40:1)	PC(40:1)	PC aa C40:1	Glycerophospholipid	0.144439	1
Diacylphosphatidylcholine PC(40:2)	PC(40:2)	PC aa C40:2	Glycerophospholipid	0.190241	0	0.348	0.0576965	0.503864	0.566268	0.846466		0.516574
Diacylphosphatidylcholine PC(40:3)	PC(40:3)	PC aa C40:3	Glycerophospholipid	0.102488	0	0.607632	0.117142	0.843897	0.677292	0.606104		0.0201448
Diacylphosphatidylcholine PC(40:4)	PC(40:4)	PC aa C40:4	Glycerophospholipid	0.0915718	0	3.02842	0.661977	0.981256	0.445847	0.0860001		0.576929
Diacylphosphatidylcholine PC(40:5)	PC(40:5)	PC aa C40:5	Glycerophospholipid	0.0667214	0	9.79579	2.2458	0.527337	0.790749	0.936017		0.56677
Diacylphosphatidylcholine PC(40:6)	PC(40:6)	PC aa C40:6	Glycerophospholipid	0.0715779	0	17.1158	4.70535	0.645916	0.992369	0.550079		0.838004
Diacylphosphatidylcholine PC(42:0)	PC(42:0)	PC aa C42:0	Glycerophospholipid	0.108109	0	0.357053	0.0805891	0.946587	0.946185	0.164873		0.296162
Diacylphosphatidylcholine PC(42:1)	PC(42:1)	PC aa C42:1	Glycerophospholipid	0.11501	0	0.185368	0.0421389	0.842391	0.613325	0.77507		0.955736
Diacylphosphatidylcholine PC(42:2)	PC(42:2)	PC aa C42:2	Glycerophospholipid	0.175081	0	0.127526	0.0337793	0.224826	0.979233	0.64481		0.36263
Diacylphosphatidylcholine PC(42:4)	PC(42:4)	PC aa C42:4	Glycerophospholipid	0.188099	0	0.127053	0.0345663	0.472388	0.577981	0.311976		0.585839
Diacylphosphatidylcholine PC(42:5)	PC(42:5)	PC aa C42:5	Glycerophospholipid	0.132911	0	0.332	0.0731467	0.833834	0.880236	0.888867		0.148818
Diacylphosphatidylcholine PC(42:6)	PC(42:6)	PC aa C42:6	Glycerophospholipid	0.123031	0.94382
Acylalkylphosphatidylcholine PC(O-30:0)	PC(O-30:0)	PC ae C30:0	Glycerophospholipid	0.117097	0	0.404316	0.0988439	0.0901472	0.00549668	0.0757023		0.560308
Acylalkylphosphatidylcholine PC(O-30:1)	PC(O-30:1)	PC ae C30:1	Glycerophospholipid	1.79881	0.546816
Acylalkylphosphatidylcholine PC(O-30:2)	PC(O-30:2)	PC ae C30:2	Glycerophospholipid	0.197891	0	0.0994737	0.0243524	0.559932	0.269279	0.0147515		0.242256
Acylalkylphosphatidylcholine PC(O-32:1)	PC(O-32:1)	PC ae C32:1	Glycerophospholipid	0.0715842	0	3.20158	0.454988	0.223463	0.0200697	0.284568		0.751691
Acylalkylphosphatidylcholine PC(O-32:2)	PC(O-32:2)	PC ae C32:2	Glycerophospholipid	0.112412	0	0.771526	0.106608	0.344807	0.11884	0.623218		0.538266
Acylalkylphosphatidylcholine PC(O-34:0)	PC(O-34:0)	PC ae C34:0	Glycerophospholipid	0.108645	0	1.44979	0.379891	0.0425147	0.0575633	0.187008		0.241952
Acylalkylphosphatidylcholine PC(O-34:1)	PC(O-34:1)	PC ae C34:1	Glycerophospholipid	0.0661773	0	10.8858	1.82596	0.0858555	4.65e-05	0.0268353	-	0.651864
Acylalkylphosphatidylcholine PC(O-34:2)	PC(O-34:2)	PC ae C34:2	Glycerophospholipid	0.0690512	0	12.3242	2.70013	0.0880875	0.0130091	0.139572		0.867194
Acylalkylphosphatidylcholine PC(O-34:3)	PC(O-34:3)	PC ae C34:3	Glycerophospholipid	0.0613331	0	7.65632	1.83063	0.360678	0.899625	0.52374		0.776501
Acylalkylphosphatidylcholine PC(O-36:0)	PC(O-36:0)	PC ae C36:0	Glycerophospholipid	0.12779	0	1.00579	0.20165	0.714452	0.0335297	0.535561		0.111771
Acylalkylphosphatidylcholine PC(O-36:1)	PC(O-36:1)	PC ae C36:1	Glycerophospholipid	0.087744	0	7.51158	1.64864	0.122694	0.0466405	0.585007		0.849161
Acylalkylphosphatidylcholine PC(O-36:2)	PC(O-36:2)	PC ae C36:2	Glycerophospholipid	0.0639575	0	13.4916	3.18769	0.0353817	0.00026264	0.0262141		0.970363
Acylalkylphosphatidylcholine PC(O-36:3)	PC(O-36:3)	PC ae C36:3	Glycerophospholipid	0.0691284	0	7.19263	1.46095	0.327988	0.0697432	0.297108		0.56461
Acylalkylphosphatidylcholine PC(O-36:4)	PC(O-36:4)	PC ae C36:4	Glycerophospholipid	0.0640309	0	20.2105	3.69638	0.627444	0.595187	0.382645		0.944186
Acylalkylphosphatidylcholine PC(O-36:5)	PC(O-36:5)	PC ae C36:5	Glycerophospholipid	0.0596636	0	11.9032	1.92138	0.809202	0.38801	0.246445		0.79469
Acylalkylphosphatidylcholine PC(O-38:0)	PC(O-38:0)	PC ae C38:0	Glycerophospholipid	0.0689786	0	1.83474	0.374587	0.92877	0.748036	0.976102		0.415544
Acylalkylphosphatidylcholine PC(O-38:1)	PC(O-38:1)	PC ae C38:1	Glycerophospholipid	0.525435	0.0486891
Acylalkylphosphatidylcholine PC(O-38:2)	PC(O-38:2)	PC ae C38:2	Glycerophospholipid	0.116361	0	2.11368	0.43281	0.0168495	0.0924319	0.119439		0.514198
Acylalkylphosphatidylcholine PC(O-38:3)	PC(O-38:3)	PC ae C38:3	Glycerophospholipid	0.0750154	0	3.30421	0.838831	0.4309	0.911258	0.916543		0.826452
Acylalkylphosphatidylcholine PC(O-38:4)	PC(O-38:4)	PC ae C38:4	Glycerophospholipid	0.0709615	0	14.0789	2.31194	0.831666	0.853213	0.744647		0.555371
Acylalkylphosphatidylcholine PC(O-38:5)	PC(O-38:5)	PC ae C38:5	Glycerophospholipid	0.0575817	0	19.0579	2.90886	0.601743	0.700833	0.635548		0.82122
Acylalkylphosphatidylcholine PC(O-38:6)	PC(O-38:6)	PC ae C38:6	Glycerophospholipid	0.0658921	0	7.44263	1.36552	0.974786	0.72033	0.401714		0.670278
Acylalkylphosphatidylcholine PC(O-40:0)	PC(O-40:0)	PC ae C40:0	Glycerophospholipid	0.0514979	0.142322	6.62632	1.36164	0.64984	0.866964	0.733615		0.332123
Acylalkylphosphatidylcholine PC(O-40:1)	PC(O-40:1)	PC ae C40:1	Glycerophospholipid	0.0986854	0	1.47168	0.34165	0.65845	0.775153	0.858919		0.22015
Acylalkylphosphatidylcholine PC(O-40:2)	PC(O-40:2)	PC ae C40:2	Glycerophospholipid	0.0913495	0	1.37263	0.324869	0.485864	0.810088	0.939763		0.858559
Acylalkylphosphatidylcholine PC(O-40:3)	PC(O-40:3)	PC ae C40:3	Glycerophospholipid	0.121232	0	0.999053	0.183036	0.136708	0.185354	0.271782		0.046925
Acylalkylphosphatidylcholine PC(O-40:4)	PC(O-40:4)	PC ae C40:4	Glycerophospholipid	0.0718087	0	2.81474	0.442309	0.326122	0.204193	0.548053		0.861858
Acylalkylphosphatidylcholine PC(O-40:5)	PC(O-40:5)	PC ae C40:5	Glycerophospholipid	0.0945531	0	3.38737	0.671506	0.842454	0.75089	0.764576		0.608371
Acylalkylphosphatidylcholine PC(O-40:6)	PC(O-40:6)	PC ae C40:6	Glycerophospholipid	0.0756355	0	4.51947	1.00195	0.277186	0.671079	0.10084		0.474426
Acylalkylphosphatidylcholine PC(O-42:0)	PC(O-42:0)	PC ae C42:0	Glycerophospholipid	0.1079	0.996255
Acylalkylphosphatidylcholine PC(O-42:1)	PC(O-42:1)	PC ae C42:1	Glycerophospholipid	0.158852	0	0.402947	0.0748639	0.660435	0.903269	0.624643		0.549387
Acylalkylphosphatidylcholine PC(O-42:2)	PC(O-42:2)	PC ae C42:2	Glycerophospholipid	0.133857	0	0.494316	0.0821943	0.682724	0.125841	0.214563		0.732362
Acylalkylphosphatidylcholine PC(O-42:3)	PC(O-42:3)	PC ae C42:3	Glycerophospholipid	0.0911179	0	0.793474	0.152128	0.404853	0.939788	0.433987		0.751383
Acylalkylphosphatidylcholine PC(O-42:4)	PC(O-42:4)	PC ae C42:4	Glycerophospholipid	0.0714283	0	0.878211	0.190785	0.579445	0.851721	0.251345		0.169319
Acylalkylphosphatidylcholine PC(O-42:5)	PC(O-42:5)	PC ae C42:5	Glycerophospholipid	0.0679339	0	2.18053	0.432068	0.884381	0.400476	0.608175		0.488959
Acylalkylphosphatidylcholine PC(O-44:3)	PC(O-44:3)	PC ae C44:3	Glycerophospholipid	0.260854	0.00374532
Acylalkylphosphatidylcholine PC(O-44:4)	PC(O-44:4)	PC ae C44:4	Glycerophospholipid	0.120822	0	0.360263	0.0838225	0.54829	0.813986	0.273284		0.339069
Acylalkylphosphatidylcholine PC(O-44:5)	PC(O-44:5)	PC ae C44:5	Glycerophospholipid	0.0868783	0	1.54089	0.442116	0.941238	0.963956	0.604125		0.804834
Acylalkylphosphatidylcholine PC(O-44:6)	PC(O-44:6)	PC ae C44:6	Glycerophospholipid	0.0636067	0	0.923684	0.215312	0.679301	0.514854	0.296947		0.716836
Hydroxysphingomyelin SM(32:2(OH))	SM(32:2(OH))	SM (OH) C14:1	Sphingolipid	0.063855	0	5.55	1.32514	0.91752	0.0429486	0.154011		0.944241
Hydroxysphingomyelin SM(34:2(OH))	SM(34:2(OH))	SM (OH) C16:1	Sphingolipid	0.0757947	0	2.56105	0.6044	0.701216	0.0527878	0.0966984		0.632596
Hydroxysphingomyelin SM(40:2(OH))	SM(40:2(OH))	SM (OH) C22:1	Sphingolipid	0.0807677	0	8.61632	2.31087	0.621766	0.227105	0.556857		0.90456
Hydroxysphingomyelin SM(40:3(OH))	SM(40:3(OH))	SM (OH) C22:2	Sphingolipid	0.0798039	0	7.20684	1.52245	0.804873	0.0368982	0.435932		0.943232
Hydroxysphingomyelin SM(42:2(OH))	SM(42:2(OH))	SM (OH) C24:1	Sphingolipid	0.144815	0	0.765842	0.198924	0.812261	0.100774	0.39785		0.694338
Sphingomyelin SM(34:1)	SM(34:1)	SM C16:0	Sphingolipid	0.0556883	0	90.1474	12.2593	0.7992	0.0998884	0.316012		0.831635
Sphingomyelin SM(34:2)	SM(34:2)	SM C16:1	Sphingolipid	0.0669038	0	12.8326	1.8868	0.837536	0.0723227	0.436941		0.279329
Sphingomyelin SM(36:1)	SM(36:1)	SM C18:0	Sphingolipid	0.064517	0	16.3579	3.09126	0.905946	0.0656413	0.178755		0.910654
Sphingomyelin SM(36:2)	SM(36:2)	SM C18:1	Sphingolipid	0.0692932	0	8.11053	1.47637	0.20104	0.49458	0.350111		0.520275
Sphingomyelin SM(38:3)	SM(38:3)	SM C20:2	Sphingolipid	0.195039	0	0.354684	0.0839412	0.613537	0.712364	0.324245		0.971946
Sphingomyelin SM(40:4)	SM(40:4)	SM C22:3	Sphingolipid	NA	1
Sphingomyelin SM(42:1)	SM(42:1)	SM C24:0	Sphingolipid	0.0848164	0	13.7368	2.87067	0.663225	0.128719	0.182034		0.915007
Sphingomyelin SM(42:2)	SM(42:2)	SM C24:1	Sphingolipid	0.0637203	0	41.8579	7.4058	0.746354	0.188476	0.555515		0.794916
Sphingomyelin SM(44:1)	SM(44:1)	SM C26:0	Sphingolipid	0.228563	0	0.112789	0.059574	0.31387	0.881967	0.995579		0.0224613
Sphingomyelin SM(44:2)	SM(44:2)	SM C26:1	Sphingolipid	0.222627	0	0.211579	0.0886806	0.623372	0.236708	0.191344		0.703395
Hexose	H1	H1	Sugar	0.0585401	0	4719.11	449.86	0.863622	0.37664	0.268836		0.929313
