# Supplementary material for: Pre-Analytical Sample Quality: Metabolite Ratios as an Intrinsic Marker for Prolonged Room Temperature Exposure of Serum Samples
Source: PLoS One. 2015 Mar 30;10(3):e0121495. doi: 10.1371/journal.pone.0121495 (PMC4379062; doi:10.1371/journal.pone.0121495)
Supplement: S2 Table — (XLS) [file pone.0121495.s004.xls]

## Sheet: a) handling
metabolite 1	metabolite 2	p-value: time	p-gain: time	p-value: temp	p-gain: temp	p-value: overall	p-gain: overall
Gln	Gly	8.27756e-08	634174	2.01507e-68	2.65837e+52	8.01798e-46	2.81214e+31
Ser	Thr	1.43291e-08	3.5457e+06	4.31159e-72	1.63275e+50	1.89411e-47	9.53515e+27
Gly	Thr	1.45917e-05	18188	3.54422e-59	1.51142e+43	3.71856e-41	6.06356e+26
Phe	Thr	2.74982e-05	4449.82	1.76095e-78	3.6642e+50	1.13886e-47	6.91056e+24
Phe	Trp	5.24485e-05	2332.99	3.49886e-77	1.84417e+49	4.37342e-47	1.79954e+24
Gln	Phe	1.39808e-06	37547.2	1.18922e-73	5.4258e+45	7.12529e-47	1.10454e+24
Gln	xLeu	5.94882e-05	882.43	4.15773e-28	1.63091e+22	3.07411e-26	8.11917e+20
Gly	Trp	0.00037576	706.289	1.25663e-46	4.26284e+30	5.67795e-35	3.9711e+20
Gln	Met	4.36237e-05	1203.34	5.29204e-22	2.98179e+19	1.25599e-22	1.8133e+20
Gln	Ser	6.18191e-07	82186	4.64449e-51	1.51572e+29	7.75524e-39	2.32882e+19
Gln	Thr	0.000795569	65.9831	3.79736e-20	1.74983e+17	3.15204e-20	7.22543e+17
Met	Phe	0.00101351	120.731	3.05189e-60	2.11426e+32	2.84928e-40	2.76215e+17
Arg	Gln	0.000128104	409.777	1.91002e-31	2.76861e+19	7.69316e-28	5.93092e+16
Gly	Val	1.6042e-05	16543.7	2.9567e-36	1.81175e+20	4.16991e-31	5.40724e+16
Ser	Trp	3.61508e-05	1405.41	2.52664e-45	2.78621e+23	3.66819e-35	4.92356e+15
Phe	Val	2.25094e-05	5436.03	1.1575e-52	5.57448e+24	1.85917e-38	4.23314e+15
Gln	Orn	0.000687788	76.3231	2.80401e-25	2.9646e+16	1.32941e-23	2.46845e+15
Gly	Met	0.00334596	79.318	3.79856e-37	1.41022e+21	1.2619e-29	1.7868e+15
Gln	His	9.6875e-05	541.875	1.50887e-15	2.89564e+12	7.4872e-18	1.59474e+15
His	Phe	0.0167577	7.30181	1.64604e-51	3.92001e+23	1.03389e-35	7.61215e+12
Phe	xLeu	0.00750355	16.3072	1.46231e-49	4.41253e+21	3.47829e-35	2.26265e+12
Met	Ser	0.000193724	262.263	4.54365e-38	1.54936e+16	3.66787e-31	4.924e+11
Gln	Tyr	0.116334	0.451236	3.8289e-16	8.83565e+11	5.74194e-15	3.52723e+11
Ser	Val	5.57872e-06	9107.23	3.50458e-35	2.00872e+13	6.56197e-31	2.75231e+11
Phe	Tyr	3.47539e-05	3520.81	1.00948e-41	6.39186e+13	1.61354e-33	4.87758e+10
Arg	PC.aa.C34.3	0.0124681	1.84475	1.68121e-25	3.14541e+13	1.72691e-22	2.22196e+10
Phe	Pro	0.00243163	50.3209	2.94994e-43	2.18733e+15	9.38722e-33	8.3839e+09
PC.aa.C34.2	PC.ae.C36.5	0.037128	2.22106	1.26585e-17	2.82974e+11	1.13156e-16	7.76885e+09
His	Ser	0.00205783	24.6894	4.90353e-36	143564933013218	3.03681e-29	5.94722e+09
PC.aa.C34.2	PC.ae.C36.4	0.0552598	1.49229	2.35581e-17	1.52051e+11	2.86721e-16	3.06603e+09
PC.aa.C34.1	PC.ae.C36.5	0.202244	1.2616	2.0001e-14	2.80468e+10	2.44954e-13	1.85617e+09
Gly	PC.aa.C34.3	0.0117658	1.95487	3.01007e-27	1.77963e+11	1.38327e-23	1.63003e+09
Arg	PC.aa.C30.0	0.0352032	2.86238	9.27423e-23	5.70191e+10	3.07188e-20	1.48533e+09
PC.aa.C36.2	PC.ae.C36.5	0.0141459	4.73874	6.45607e-13	1.80139e+09	1.41723e-13	1.4072e+09
PC.aa.C36.2	PC.ae.C36.4	0.0204799	3.27316	8.12102e-13	1.43207e+09	2.6117e-13	7.63611e+08
Arg	Trp	0.01189	23.6976	2.88238e-21	1.83462e+09	8.92153e-20	5.11432e+08
Gly	His	0.0745083	3.56195	1.32925e-27	4.02995e+11	6.62127e-23	3.40534e+08
PC.aa.C34.1	PC.ae.C36.4	0.309657	0.823976	1.24904e-13	4.49116e+09	1.86458e-12	2.43851e+08
PC.aa.C34.3	PC.ae.C36.5	0.0103331	2.22592	2.80787e-22	6.57023e+10	1.6288e-20	2.3558e+08
PC.aa.C34.1	SM.C16.1	0.18911	1.34922	3.6853e-13	1.52217e+09	2.21395e-12	2.0537e+08
PC.aa.C36.5	SM.C16.1	0.0262804	1.98897	4.8562e-13	6.43569e+08	2.31602e-13	1.72025e+08
PC.aa.C34.3	PC.ae.C36.4	0.0135793	1.6938	3.29664e-22	5.5961e+10	2.43357e-20	1.57674e+08
Trp	xLeu	0.0367595	7.66509	1.85635e-13	3.6528e+07	1.60489e-13	1.5552e+08
Gln	Val	0.143569	0.365637	1.16084e-10	1.04314e+09	1.72307e-10	1.32176e+08
PC.aa.C36.5	PC.ae.C36.5	0.0164043	3.1864	1.54993e-12	2.01641e+08	3.40084e-13	1.17152e+08
PC.aa.C32.0	PC.ae.C36.5	0.301169	0.956089	6.95352e-14	1.91652e+09	1.13042e-12	1.14928e+08
Ser	xLeu	0.000480657	105.703	1.03829e-31	6.78016e+09	1.72198e-27	1.04883e+08
Arg	PC.aa.C32.1	0.00661494	1.4925	1.52383e-29	1.27745e+12	3.37383e-25	1.01035e+08
PC.aa.C36.2	SM.C16.1	0.0343382	1.95217	5.03197e-12	2.3112e+08	2.11346e-12	9.43631e+07
PC.aa.C36.2	PC.aa.C38.3	0.0139718	4.79779	2.18631e-11	5.31943e+07	2.47688e-12	8.05175e+07
PC.aa.C36.5	H1	0.0220422	2.3714	1.73837e-12	1.79784e+08	5.25961e-13	7.57498e+07
PC.aa.C34.2	SM.C16.1	0.0599792	1.37487	3.10821e-15	1.15245e+09	1.21018e-14	7.26416e+07
PC.aa.C36.2	H1	0.0270688	2.47643	1.025e-11	1.13463e+08	2.85826e-12	6.97739e+07
Gly	PC.aa.C32.1	0.00801772	1.23137	2.12515e-29	9.15988e+11	4.9664e-25	6.8636e+07
Arg	PC.aa.C34.2	0.0373813	2.20601	1.16586e-20	4.53577e+08	8.36292e-19	5.45593e+07
PC.aa.C36.4	SM.C16.1	0.144947	1.44067	6.39415e-11	1.34996e+08	1.05593e-10	5.14679e+07
PC.aa.C32.0	PC.ae.C36.4	0.416876	0.690718	1.12885e-13	1.18054e+09	2.66015e-12	4.88382e+07
PC.aa.C36.5	PC.aa.C38.3	0.0127001	4.11579	6.69602e-12	4.6674e+07	8.35373e-13	4.7693e+07
Arg	PC.aa.C36.5	0.019248	2.71564	5.70248e-20	9.27332e+07	1.1605e-18	3.93172e+07
PC.aa.C36.5	PC.ae.C36.4	0.0243628	2.14551	3.37451e-12	9.26149e+07	1.01432e-12	3.92791e+07
PC.aa.C34.2	H1	0.0641535	1.28541	6.2285e-15	5.75105e+08	2.23889e-14	3.92646e+07
PC.aa.C34.2	PC.aa.C38.3	0.0456313	1.80717	1.24703e-14	2.87246e+08	2.51691e-14	3.49275e+07
PC.aa.C30.0	SM.C16.1	0.0767362	1.31313	1.30442e-15	5.10848e+08	8.49927e-15	2.73393e+07
PC.aa.C34.1	PC.aa.C38.3	0.201803	1.26435	4.08501e-12	1.37323e+08	1.68446e-11	2.69926e+07
Orn	Trp	0.0330378	8.52855	4.57165e-16	1.81833e+07	1.38333e-15	2.37225e+07
lysoPC.a.C20.3	PC.aa.C34.3	0.00223488	10.2916	9.70253e-20	1.53925e+08	1.67721e-19	2.01572e+07
Gly	PC.aa.C30.0	0.0312399	3.22552	6.85235e-25	7.81747e+08	1.14001e-21	1.97785e+07
PC.aa.C32.0	SM.C16.1	0.26272	1.09601	1.47311e-12	9.04653e+07	1.05832e-11	1.22758e+07
PC.aa.C34.3	SM.C16.1	0.0164151	1.40119	1.32219e-20	1.39529e+09	3.56492e-19	1.07636e+07
PC.aa.C36.4	PC.ae.C36.4	0.226274	0.92287	2.0964e-10	4.11745e+07	5.2084e-10	1.04344e+07
PC.aa.C36.3	SM.C16.1	0.156511	1.37778	6.77452e-10	1.63921e+07	8.6743e-10	1.03333e+07
PC.aa.C36.4	H1	0.175467	1.19009	3.30868e-10	2.60884e+07	5.45988e-10	9.95381e+06
PC.aa.C36.4	PC.ae.C36.5	0.15999	1.30522	4.202e-10	2.05422e+07	5.92788e-10	9.16795e+06
Orn	PC.aa.C30.0	0.0839837	1.19981	3.92065e-16	2.12025e+07	3.85177e-15	8.51972e+06
Gly	PC.aa.C36.5	0.0140244	3.72712	1.21723e-23	4.40082e+07	2.93766e-21	7.67539e+06
PC.aa.C32.0	PC.aa.C38.3	0.283798	1.01461	2.36704e-12	5.63005e+07	1.73102e-11	7.50522e+06
PC.aa.C36.3	PC.ae.C36.5	0.151843	1.42014	1.04417e-09	1.31627e+07	1.21038e-09	7.40549e+06
PC.aa.C34.3	PC.ae.C38.6	0.00784703	2.93112	7.44843e-20	2.47681e+08	5.20085e-19	7.37787e+06
PC.aa.C34.3	PC.aa.C38.3	0.0121397	1.89466	4.62881e-20	3.98555e+08	6.02127e-19	6.37262e+06
lysoPC.a.C20.4	PC.aa.C34.3	0.0465417	0.494193	6.27365e-23	6.25662e+07	3.29197e-20	5.97135e+06
PC.aa.C34.1	H1	0.270704	0.942544	1.62593e-11	3.45011e+07	7.84296e-11	5.79727e+06
Gly	PC.aa.C34.2	0.0286723	2.87608	5.89664e-24	9.08451e+07	4.06829e-21	5.54231e+06
PC.aa.C34.2	PC.ae.C38.6	0.0333054	2.47598	2.2056e-13	1.62407e+07	1.63518e-13	5.37613e+06
Arg	PC.aa.C32.0	0.0981548	2.93357	6.60176e-20	8.01012e+07	8.93014e-18	5.10938e+06
C2	SM.C16.1	0.00311912	3.55215	1.8408e-08	603264	1.54248e-10	4.55514e+06
PC.ae.C36.2	SM.C16.1	0.0621293	1.57687	1.09687e-09	5.8067e+06	4.06678e-10	4.25284e+06
PC.aa.C36.3	H1	0.176424	1.22227	1.6746e-09	8.20734e+06	2.21794e-09	4.04132e+06
Gln	Trp	0.00819547	6.40526	2.96912e-07	490922	5.69897e-09	3.99632e+06
Arg	PC.aa.C36.2	0.0255338	2.6253	1.34184e-18	3.94092e+06	1.46037e-17	3.12437e+06
xLeu	PC.aa.C30.0	0.107445	0.937829	1.29702e-14	5.13762e+07	7.5632e-14	3.0723e+06
xLeu	PC.aa.C36.5	0.0741665	0.704776	9.24277e-12	733643	8.94647e-12	2.78984e+06
PC.aa.C32.0	H1	0.347007	0.829793	6.54832e-12	2.03511e+07	5.27704e-11	2.46193e+06
PC.aa.C36.4	PC.aa.C38.3	0.133956	1.55888	2.52704e-09	3.41578e+06	2.21491e-09	2.45367e+06
Orn	Thr	0.0244025	18.7041	1.62665e-14	511036	1.46732e-14	2.23645e+06
PC.ae.C36.1	SM.C16.1	0.076003	1.81311	2.92158e-08	380099	9.43786e-09	1.96243e+06
PC.aa.C36.5	PC.ae.C38.5	0.251846	0.20755	3.59396e-12	8.69598e+07	2.05665e-11	1.9372e+06
PC.aa.C36.2	PC.ae.C38.5	0.314816	0.21293	1.86656e-11	6.23066e+07	1.08654e-10	1.83548e+06
PC.aa.C36.5	PC.ae.C38.6	0.0105805	4.94028	4.24891e-10	735553	2.21002e-11	1.80277e+06
Pro	PC.aa.C34.2	0.187705	0.439326	5.86246e-14	6.11013e+07	5.12045e-13	1.71683e+06
PC.aa.C30.0	H1	0.0992132	1.01564	3.21759e-14	2.071e+07	1.3826e-13	1.68063e+06
Gln	Pro	0.0368368	1.42505	1.23128e-07	102292	1.44266e-08	1.57868e+06
PC.aa.C34.2	PC.ae.C38.5	0.403259	0.204493	1.73597e-14	2.06342e+08	5.87567e-13	1.49616e+06
Phe	PC.aa.C32.1	0.00503309	1.96158	3.13635e-36	2.05732e+08	5.50617e-29	1.42933e+06
Orn	Val	0.00508489	56.9214	2.85428e-13	29123.8	2.35418e-14	1.39394e+06
Arg	PC.aa.C34.4	0.0540653	2.842	1.38063e-18	3.83019e+06	3.61594e-17	1.26184e+06
Orn	PC.aa.C34.2	0.083677	0.9855	5.12494e-15	1.62202e+06	2.68839e-14	1.22065e+06
PC.aa.C36.2	PC.ae.C38.6	0.0132042	5.07672	3.20761e-09	362572	1.64739e-10	1.21059e+06
PC.ae.C36.2	PC.ae.C36.4	0.057407	1.70658	5.3305e-09	1.19485e+06	1.46998e-09	1.17657e+06
Ser	PC.aa.C32.1	0.00372638	2.64943	1.06733e-29	6.59567e+07	1.55891e-25	1.15854e+06
PC.aa.C34.1	SM.C18.0	0.478513	0.533215	4.29646e-11	1.30564e+07	3.97623e-10	1.14349e+06
PC.aa.C34.2	SM.C18.0	0.179799	0.458644	1.17073e-13	3.05965e+07	8.32392e-13	1.0561e+06
PC.aa.C32.0	SM.C18.0	0.541413	0.531838	8.81075e-12	1.51253e+07	1.29929e-10	999907
PC.ae.C36.2	PC.ae.C36.5	0.046966	2.08597	8.69834e-09	732229	1.77486e-09	974465
lysoPC.a.C20.3	PC.aa.C34.2	0.00276342	8.6748	5.94271e-18	2.5131e+06	3.71941e-18	908959
PC.aa.C34.4	SM.C16.1	0.124009	1.23905	2.34992e-11	2.97441e+06	3.7322e-11	868436
PC.ae.C34.1	SM.C16.1	0.109133	1.1742	1.51056e-09	1.64784e+06	1.08815e-09	827768
Gly	PC.aa.C36.2	0.018323	3.65845	2.72013e-22	1.96932e+06	2.98016e-20	756593
PC.aa.C38.4	SM.C16.1	0.113135	1.8483	1.05924e-07	104838	4.9627e-08	747556
PC.aa.C34.3	H1	0.0205061	1.12164	4.46023e-19	4.13619e+07	5.22029e-18	735041
Pro	PC.aa.C36.5	0.129343	0.404124	3.67716e-11	8.4992e+06	5.7254e-11	695872
PC.aa.C30.0	SM.C18.0	0.198144	0.508544	3.27492e-14	2.03474e+07	3.4958e-13	664695
PC.aa.C38.4	H1	0.100124	2.08848	6.27822e-07	278615	2.18141e-07	642172
Phe	PC.aa.C34.3	0.00648204	3.54835	1.03645e-35	6.22556e+07	1.31075e-28	600429
lysoPC.a.C20.4	PC.aa.C34.2	0.0822721	1.00233	7.595e-22	5.16812e+06	3.41149e-19	576215
xLeu	PC.aa.C36.2	0.0880471	0.761342	4.80809e-11	141031	4.37437e-11	570579
xLeu	PC.aa.C34.4	0.152099	1.01022	2.27711e-11	297785	4.74948e-11	525515
lysoPC.a.C20.4	PC.aa.C28.1	0.273453	1.52211	8.67769e-23	4.52331e+07	3.94186e-19	498686
xLeu	PC.aa.C32.0	0.263116	1.09436	1.00526e-11	674543	5.07195e-11	492103
xLeu	PC.aa.C34.2	0.114411	0.72077	6.7649e-13	5.29504e+06	1.85114e-12	474893
Pro	PC.aa.C36.2	0.159505	0.420264	2.90058e-10	4.00951e+06	4.3026e-10	463516
Pro	PC.aa.C34.1	0.501061	0.50922	1.29816e-10	4.32123e+06	1.07087e-09	424589
PC.ae.C34.2	SM.C16.1	0.0479054	2.05473	4.49976e-07	24678.8	6.52054e-08	411608
Arg	PC.aa.C34.1	0.0924164	2.76088	2.8399e-18	1.86207e+06	1.17584e-16	388043
PC.aa.C34.1	PC.ae.C38.6	0.17367	1.46917	8.29128e-10	676571	1.18347e-09	384191
PC.aa.C36.2	SM.C18.0	0.145563	0.460516	4.21169e-10	2.76134e+06	5.24782e-10	380029
PC.aa.C32.0	PC.ae.C38.5	0.864274	0.217966	6.78446e-12	1.96427e+07	3.56703e-10	364217
lysoPC.a.C20.4	PC.aa.C32.0	0.157093	1.83295	4.58665e-22	8.55785e+06	5.56935e-19	352959
Pro	PC.aa.C36.3	0.439446	0.490706	6.82334e-09	1.84588e+06	2.61758e-08	342431
lysoPC.a.C20.3	PC.aa.C30.0	0.00440244	5.4452	1.22474e-17	1.21941e+06	1.01849e-17	331940
PC.aa.C36.5	SM.C18.0	0.122293	0.427424	9.69824e-11	3.22254e+06	1.20159e-10	331573
C2	H1	0.00163176	6.78997	6.94379e-07	36714.4	2.13172e-09	329603
PC.aa.C34.3	PC.aa.C36.4	0.0133396	1.72424	2.97374e-18	6.20374e+06	1.23276e-17	311263
lysoPC.a.C20.4	PC.aa.C30.0	0.0934294	1.07851	1.55904e-21	2.51769e+06	6.47853e-19	303426
Pro	PC.aa.C32.0	0.561518	0.512796	3.64127e-11	3.65987e+06	4.40983e-10	294608
Phe	PC.aa.C36.5	0.00587615	8.8954	5.07538e-35	1.27133e+07	2.7622e-28	284923
PC.aa.C34.1	PC.ae.C38.5	0.934913	0.201497	5.05598e-11	1.10951e+07	1.62538e-09	279736
Orn	PC.aa.C36.5	0.0572158	0.913572	6.55878e-14	126742	1.20923e-13	271379
Gly	PC.aa.C32.0	0.0799313	3.32028	9.82679e-23	5.45123e+06	8.47335e-20	266101
PC.ae.C36.1	H1	0.0719848	1.91432	2.93313e-07	154536	7.19079e-08	257568
PC.aa.C38.3	PC.ae.C36.2	0.0405827	2.41408	4.76098e-08	133779	6.82373e-09	253459
PC.aa.C36.3	PC.ae.C36.4	0.263041	0.819792	2.24693e-08	611679	3.68315e-08	243363
lysoPC.a.C18.2	PC.aa.C32.0	0.948219	0.24584	1.33003e-11	1.00197e+07	5.35629e-10	242551
PC.ae.C34.1	PC.ae.C36.5	0.100332	1.27721	7.25258e-09	343211	3.86301e-09	233170
PC.aa.C32.0	PC.ae.C38.6	0.239233	1.20361	2.13988e-10	622770	5.71681e-10	227255
PC.ae.C36.2	H1	0.0691533	1.4167	2.63784e-08	241454	7.66284e-09	225704
Phe	PC.aa.C30.0	0.0142713	7.06065	1.52047e-35	4.24373e+07	3.48992e-28	225511
Arg	PC.aa.C36.4	0.068094	3.06667	1.1154e-17	474099	2.15123e-16	212099
Phe	PC.aa.C38.6	0.0148237	8.25445	1.60435e-35	4.02186e+07	3.73103e-28	210938
PC.aa.C34.3	PC.aa.C40.5	0.0294277	0.781595	1.60637e-18	1.14844e+07	1.95613e-17	196159
lysoPC.a.C18.2	PC.aa.C36.5	0.364149	0.143542	3.11253e-11	1.0041e+07	2.04203e-10	195107
PC.ae.C34.1	H1	0.116221	1.10259	7.27807e-09	342008	4.66952e-09	192897
Gly	PC.aa.C36.3	0.0438703	4.91537	4.78784e-22	1.11884e+06	1.1741e-19	192043
PC.aa.C30.0	PC.aa.C38.3	0.0909165	1.10832	5.80166e-13	1.14857e+06	1.21823e-12	190739
lysoPC.a.C18.1	PC.aa.C28.1	0.105091	1.74153	3.42032e-29	7.34895e+07	1.13084e-23	189549
PC.aa.C32.1	PC.ae.C36.4	0.009162	1.07758	3.0608e-25	6.3598e+07	1.81137e-22	188186
Arg	PC.aa.C36.3	0.0664241	3.24639	1.8413e-17	287194	3.00295e-16	151942
PC.aa.C34.3	PC.ae.C38.5	0.0961405	0.239239	3.03549e-19	6.07754e+07	2.52646e-17	151877
PC.aa.C36.4	SM.C18.0	0.441983	0.472465	9.9744e-09	865399	3.67667e-08	147815
Tyr	PC.aa.C30.0	0.522403	0.192887	3.77246e-14	1.76638e+07	1.59238e-12	145922
PC.aa.C36.3	SM.C18.0	0.435091	0.495617	1.93607e-08	709890	6.43707e-08	139247
lysoPC.a.C20.4	PC.aa.C36.5	0.0601024	0.869696	1.19816e-20	327601	1.50005e-18	131045
Pro	PC.aa.C36.4	0.461539	0.452446	1.15546e-08	747045	4.44622e-08	122231
lysoPC.a.C20.3	PC.aa.C32.0	0.00679962	3.52551	2.60398e-17	573531	2.80006e-17	120740
lysoPC.a.C20.4	PC.ae.C40.4	0.0882419	3.52623	7.17476e-21	547082	1.69622e-18	115890
PC.aa.C34.2	PC.aa.C40.5	0.136012	0.606298	3.12313e-12	1.14694e+06	7.99483e-12	109958
Gly	xLeu	0.0449202	5.90814	1.06085e-21	504953	2.05313e-19	109821
PC.aa.C36.3	PC.ae.C38.5	0.937558	0.200929	6.57623e-09	2.08995e+06	9.50828e-08	94269.6
Gly	PC.aa.C36.4	0.0485118	4.30456	1.19538e-21	448125	2.4362e-19	92552.9
Phe	PC.aa.C34.2	0.0129792	6.35352	1.23999e-34	5.20365e+06	9.70441e-28	81098.7
lysoPC.a.C18.2	PC.aa.C34.2	0.484157	0.170324	5.0596e-13	7.07969e+06	1.09307e-11	80424.4
Pro	PC.aa.C34.3	0.0576073	0.399265	1.86767e-18	9.87773e+06	4.84422e-17	79210.4
Pro	PC.aa.C30.0	0.230309	0.43752	3.86357e-13	1.72473e+06	3.01049e-12	77184.8
Tyr	PC.aa.C32.0	0.984938	0.292347	6.70041e-11	1.98892e+06	1.79211e-09	72494.1
Ser	PC.aa.C34.3	0.0046314	4.96622	8.44742e-28	833360	2.49307e-24	72443
Pro	PC.ae.C36.2	0.225622	0.434221	1.8245e-08	349091	2.49483e-08	69324.8
PC.aa.C32.1	PC.ae.C36.5	0.00859264	1.14898	1.72228e-24	1.13025e+07	5.00947e-22	68046
lysoPC.a.C20.4	PC.aa.C38.6	0.118345	2.41954	9.20657e-21	426346	2.91881e-18	67347.8
Phe	PC.aa.C36.3	0.0170665	7.16972	1.0747e-34	6.00395e+06	1.18731e-27	66285.7
Tyr	PC.aa.C36.5	0.463834	0.112693	7.4787e-11	4.17893e+06	6.02274e-10	66151.7
Tyr	PC.aa.C34.1	0.942053	0.270845	4.023e-10	840936	7.37068e-09	61687.3
lysoPC.a.C18.1	PC.ae.C40.4	0.0347505	5.26665	2.00972e-27	1.25071e+06	3.5101e-23	61066.3
lysoPC.a.C20.4	PC.aa.C34.1	0.147443	1.7305	7.0795e-21	554444	3.24805e-18	60521
lysoPC.a.C18.2	PC.aa.C34.1	0.994274	0.234453	3.72523e-10	1.50585e+06	7.55188e-09	60207.3
lysoPC.a.C18.2	PC.aa.C34.3	0.134034	0.171603	6.27384e-19	2.94052e+07	6.47121e-17	59295.3
Orn	PC.aa.C34.3	0.039759	0.5785	5.27002e-18	3.50061e+06	6.51898e-17	58860.8
Phe	PC.aa.C36.2	0.00731426	9.16483	6.54165e-34	986368	1.34433e-27	58543.1
PC.aa.C32.1	SM.C16.1	0.00962574	1.02567	1.8256e-24	1.06629e+07	5.8572e-22	58197.4
Tyr	PC.aa.C34.2	0.540841	0.152473	6.2145e-13	5.76401e+06	1.52632e-11	57595.8
PC.aa.C34.2	PC.ae.C38.4	0.151134	0.545634	5.84548e-12	612788	1.53323e-11	57335.9
Pro	PC.ae.C34.1	0.296419	0.432309	7.1646e-09	347425	1.57994e-08	57010.8
PC.aa.C34.3	PC.aa.C38.5	0.0319562	0.719754	8.11672e-18	2.27288e+06	6.87477e-17	55814.6
PC.aa.C34.3	PC.ae.C38.4	0.0346706	0.663404	7.85079e-18	2.34987e+06	7.38697e-17	51944.5
PC.aa.C34.2	PC.ae.C34.3	0.095518	0.863332	1.41888e-11	252455	1.75522e-11	50084.4
PC.aa.C34.3	PC.aa.C38.4	0.0384367	0.598402	7.03496e-18	2.62238e+06	7.71046e-17	49765.2
PC.aa.C36.4	PC.ae.C38.5	0.928506	0.202888	7.6765e-09	1.12445e+06	1.09993e-07	49409.2
Phe	PC.aa.C38.4	0.0118323	10.3413	4.01052e-34	1.60889e+06	1.66322e-27	47318.8
PC.aa.C30.0	SM..OH..C22.2	0.228051	0.441852	7.85485e-13	848343	5.24051e-12	44340
Tyr	PC.aa.C36.2	0.53106	0.126227	6.65011e-10	508726	4.637e-09	43008.9
Gly	PC.aa.C34.1	0.072213	3.5333	1.89964e-21	281991	5.37583e-19	41942.7
PC.aa.C34.2	SM.C16.0	0.12924	0.638064	1.13538e-11	315492	2.15562e-11	40781.4
PC.aa.C30.0	SM..OH..C16.1	0.115981	0.868807	2.66024e-12	250489	5.70017e-12	40764.3
PC.aa.C34.3	SM.C18.0	0.0558579	0.41177	5.46208e-18	3.37752e+06	1.00697e-16	38105.6
PC.aa.C34.2	SM..OH..C14.1	0.147298	0.559842	1.15315e-11	310631	2.5917e-11	33919.6
Phe	H1	0.0229942	5.32143	2.30969e-34	2.79365e+06	2.44221e-27	32225.5
Phe	PC.aa.C38.5	0.0146997	8.32412	5.76143e-34	1.11994e+06	2.52101e-27	31218.2
Ser	PC.aa.C30.0	0.00811841	6.25821	1.37136e-27	513341	5.86936e-24	30770.9
PC.aa.C32.0	PC.aa.C40.5	0.569517	0.505593	5.38147e-10	247638	4.2985e-09	30223.8
PC.aa.C30.0	SM..OH..C14.1	0.163524	0.61621	2.34706e-12	283913	8.08399e-12	28743.7
PC.aa.C32.1	PC.aa.C38.3	0.00806327	1.22441	7.75218e-24	2.51105e+06	1.21901e-21	27963.2
Phe	PC.aa.C36.4	0.0192487	6.35688	4.88129e-34	1.32188e+06	3.04135e-27	25877.2
PC.aa.C34.3	PC.aa.C38.6	0.0283082	0.812507	2.91751e-17	632330	1.50955e-16	25419
PC.aa.C34.3	PC.ae.C34.2	0.114999	0.200006	3.10261e-18	5.94607e+06	1.6572e-16	23154.3
lysoPC.a.C18.2	PC.aa.C36.4	0.989577	0.211021	2.36832e-08	364470	2.56113e-07	21219.7
PC.aa.C32.1	PC.aa.C36.4	0.00768282	1.28505	1.37274e-23	1.41805e+06	1.67086e-21	20401.2
PC.aa.C34.3	SM..OH..C16.1	0.0286721	0.802194	4.46595e-17	413088	2.09175e-16	18344
lysoPC.a.C18.2	PC.aa.C36.2	0.461432	0.145274	2.30677e-09	504163	1.09602e-08	18196
xLeu	PC.aa.C34.3	0.0423935	0.54255	2.73245e-17	675158	2.31947e-16	16543.1
Phe	PC.aa.C32.0	0.0360675	3.39258	3.60258e-34	1.79107e+06	5.02408e-27	15664.8
lysoPC.a.C20.4	PC.aa.C32.1	0.0327416	0.301537	3.24737e-24	5.99442e+06	3.22864e-21	10557.8
lysoPC.a.C16.1	PC.aa.C28.1	0.168985	1.42385	3.22557e-27	580101	3.16215e-22	8084.46
PC.aa.C32.1	H1	0.0115221	0.85686	3.08669e-23	630646	4.33154e-21	7869.58
lysoPC.a.C18.2	PC.aa.C30.0	0.502859	0.200384	1.68369e-12	395775	3.033e-11	7661.2
Tyr	PC.aa.C34.3	0.200637	0.114638	1.24294e-17	1.48425e+06	9.4668e-16	4053.24
PC.aa.C34.3	PC.ae.C40.6	0.10992	0.209247	5.44862e-17	338587	1.25473e-15	3058.12
PC.aa.C32.1	PC.ae.C38.5	0.0394417	0.250313	1.92803e-23	1.00964e+06	1.25806e-20	2709.52

## Sheet: b) freeze-thaw
metabolite 1	metabolite 2	p-value: no of freeze-thaw cycles	p-gain: number of freeze-thaw cycles
Gly	Thr	1.58458e-06	10154.1
lysoPC.a.C18.0	PC.aa.C38.6	5.09107e-06	4898.27
lysoPC.a.C18.0	PC.ae.C40.3	5.11954e-06	4871.03
